# Supplementary material for: Current Antimicrobial Stewardship Practice and Education in Russian Hospitals: Results of a Multicenter Survey
Source: Antibiotics (Basel). 2021 Jul 22;10(8):892. doi: 10.3390/antibiotics10080892 (PMC8388790; doi:10.3390/antibiotics10080892)
Supplement: Supplementary file 1 [file antibiotics-10-00892-s001.zip]

Archive with 1 entries (1 files):
- antibiotics-1274107-supplementary.pdf
